# Supplementary material for: Metagenomic insights into respiratory viral signatures in lower respiratory tract infections with and without respiratory failure
Source: Front Cell Infect Microbiol. 2025 Sep 22;15:1637352. doi: 10.3389/fcimb.2025.1637352 (PMC12497718; doi:10.3389/fcimb.2025.1637352)
Supplement: Supplementary file 2 [file Table1.xlsx]

## Sheet: Supplementary Table 1
Supplementary Table 1. Summary of patient demographic and clinical data
Group	Sample Number	Admission Date	Date of Discharge	Duration of Hospitalization(Days)	Date of BALF Collection	Age(years)	Gender	Primary Disease	Secondary Diagnosis	Lymphocyte count（×10⁹/L）	C-reactive protein（mg/L）	Culture result	NGS
LRTI	JDY2629	2023-02-14	2023-02-20	7	2023-02-15	40	Male	pulmonary infection	Hypoxemia, HIV infection	0.85	26.34	negative	Pneumocystis jiroveci, CMV, EBV, tuberculosis
LRTI	JDY2781	2023-02-25	2023-03-02	6	2023-02-27	54	Female	pulmonary infection	Diabetes, urinary tract infection, pulmonary nodules	0.79	1.04	negative	Haemophilus influenzae, Aspergillus fumigatus, hepatitis B virus
LRTI	JDY2915	2023-03-03	2023-03-16	14	2023-03-08	62	Male	pulmonary infection	Chronic bronchitis, emphysema, diabetes, hypertension	1.17	155.49	negative	Streptococcus pneumoniae, Candida albicans
LRTI	JDY2930	2023-03-09	2023-03-17	9	2023-03-10	36	Female	pulmonary infection	Diabetes, pulmonary nodules	2.55	1.54	negative	Mycobacterium tuberculosis complex, acinetobacter baumannii
LRTI	JDY2947	2023-03-08	2023-03-14	7	2023-03-10	60	Male	pulmonary infection	pulmonary nodules	1.2	0.48	negative	negative
LRTI	JDY3054	2023-03-15	2023-03-27	13	2023-03-17	52	Male	pulmonary infection		1.1	237.69	MSSA	Staphylococcus aureus, EBV
LRTI	JDY3053	2023-03-07	2023-03-21	15	2023-03-17	60	Male	pulmonary infection	Respiratory failure, liver damage, bronchiectasis	1.54	103.93	negative	Nocardia, Candida albicans
LRTI	JDY3130	2023-03-22	2023-03-31	10	2023-03-24	57	Female	pulmonary infection	Hypertension, diabetes	1.85	15.62	c.glabrata	c.glabrata
LRTI	JDY3146	2023-03-25	2023-03-29	5	2023-03-27	72	Female	pulmonary infection	Respiratory failure, hypertension	1.1	5.71	negative	Enterococcus faecium, Pneumocystis jiroveci, EBV, Mycobacterium tuberculosis complex
LRTI	JDY3168	2023-03-25	2023-04-07	14	2023-03-28	65	Male	pulmonary infection	Respiratory failure, hypertension	1.39	54.42	candida albicans	CMV, EBV, Candida albicans, Aspergillus fumigatus, Pneumocystis jiroveci
LRTI	JDY3201	2023-03-28	2023-04-02	6	2023-03-30	40	Female	pulmonary infection	bronchiectasis	1.11	1.69	negative	Mycobacterium abscessus, Whipple dystrophy
LRTI	JDY3200	2023-03-24	2023-03-31	8	2023-03-30	62	Female	pulmonary infection	Bronchial tuberculosis, hypertension	2.13	16.31	negative	mycobacterium tuberculosis
LRTI	JDY3202	2023-03-28	2023-04-04	8	2023-03-30	52	Male	pulmonary infection		1.55	0.64	Serratia marcescens	Staphylococcus aureus, Serratia marcescens, Klebsiella pneumoniae, Herpesvirus 7
LRTI	JDY3197	2023-03-28	2023-04-04	8	2023-03-31	67	Male	pulmonary infection	COPD	1.87	19.4	negative	Aspergillus fumigatus, ring virus
LRTI	JDY3198	2023-03-28	2023-04-06	10	2023-03-30	64	Female	pulmonary infection	bronchiectasis	0.78	205.57	pseudomonas aeruginosa	pseudomonas aeruginosa
LRTI	JDY3228	2023-03-28	2023-04-03	7	2023-03-31	59	Male	pulmonary infection	LUNG CANCER	1.17	37.68	negative	Staphylococcus aureus, Mycobacterium tuberculosis
LRTI	JDY3240	2023-03-30	2023-04-06	8	2023-04-03	61	Male	pulmonary infection	Hypoxemia, chronic bronchitis, hypertension	1.96	38.61	negative	negative
LRTI	JDY3258	2023-03-31	2023-04-10	11	2023-04-04	36	Female	pulmonary infection	Right side hydropneumothorax	1.5	114.7	negative	Chlamydia psittaci, Mycobacterium tuberculosis
LRTI	JDY3288	2023-04-03	2023-04-09	7	2023-04-06	56	Male	pulmonary infection	liver cancer	1.32	35.52	negative	staphylococcus aureus
LRTI	YF10915	2023-04-03	2023-04-13	11	2023-04-06	48	Male	pulmonary infection		1.3	41.87	negative	streptococcus constellatus
LRTI	JDY3290	2023-04-03	2023-04-13	11	2023-04-06	62	Male	pulmonary infection	lung squamous cell carcinoma, hyperlipidemia, hypertension, right hydropneumothorax	1.8	54.13	candida albicans	Staphylococcus aureus, Candida albicans, CMV, Herpesvirus 7
LRTI	YF10916	2023-04-04	2023-04-14	11	2023-04-07	63	Female	pulmonary infection	Bronchial asthma, liver damage	1.61	218.29	negative	negative
LRTI	YF10917	2023-04-06	2023-04-13	8	2024-04-11	38	Female	pulmonary infection		1.6	2.81	negative	aspergillus terreus
LRTI	YF10918	2023-04-10	2023-04-14	5	2024-04-13	64	Female	pulmonary infection	Pulmonary tuberculosis, hypertension, diabetes	1.78	0.22	Serratia marcescens, Pseudomonas aeruginosa	Pseudomonas aeruginosa, Aspergillus nidulans
LRTI	YF10919	2023-04-06	2023-04-28	23	2023-04-14	69	Male	pulmonary infection	Urinary tract infection, respiratory failure	1.53	194.75	negative	CMV, Mycobacterium intracellulare
LRTI	JDY3465	2023-04-17	2023-04-25	9	2023-04-19	33	Female	pulmonary infection	bronchiectasis	2.07	2.84	negative	haemophilus influenzae
LRTI	YF10920	2023-04-21	2023-04-28	8	2023-04-25	70	Female	pulmonary infection	hypoxemia	0.97	6.14	negative	Pseudomonas aeruginosa, EBV
LRTI	JDY3464	2023-04-16	2023-04-28	13	2023-04-25	52	Male	pulmonary infection	liver damage	1.85	121.51	negative	EBV
LRTI	JDY3658	2023-05-01	2023-05-06	6	2023-05-05	66	Male	pulmonary infection	Secondary pulmonary tuberculosis, diabetes, hypoxemia	1.36	45.2	negative	mycobacterium tuberculosis
LRTI	JDY3660	2023-04-29	2023-05-10	12	2023-05-05	42	Female	pulmonary infection	Sjogren 's syndrome	0.25	19.66	negative	Aspergillus flavus, Aspergillus oryzae, Aspergillus fumigatus, Pneumocystis jirovecii, EBV
LRTI	JDY3075	2023-05-06	2023-05-09	4	2023-05-08	41	Male	pulmonary infection	Diabetes, liver injury	2.37	56.46	negative	Mycobacterium tuberculosis
LRTI	YF10921	2023-05-06	2023-05-23	18	2023-05-09	70	Male	pulmonary infection		1.04	33.83	negative	Pseudomonas aeruginosa, Klebsiella pneumoniae, Human herpes virus type 7
LRTI	YF10922	2023-05-18	2023-05-24	7	2023-05-22	34	Male	pulmonary infection		1.26	7.71	negative	negative
LRTI	YF10923	2023-05-18	2023-05-26	9	2023-05-22	64	Female	pulmonary infection	lung cancer	1.38	41.71	negative	negative
LRTI	YF10924	2023-05-19	2023-06-07	20	2023-05-22	63	Male	pulmonary infection	COPD, asthma, left hydropneumothorax, respiratory failure, liver injury	1.75	100.65	negative	acinetobacter baumannii
LRTI	JDY4002	2023-05-24	2023-06-02	10	2023-05-29	72	Male	pulmonary infection		1.33	62.03	klebsiella pneumoniae	Klebsiella pneumoniae, Pneumocystis jirovecii
LRTI	YF10925	2023-05-29	2023-06-02	5	2023-06-01	71	Male	pulmonary infection	hypertension	1.17	0.85	pseudomonas putida	mycobacterium tuberculosis
LRTI	YF10927	2023-04-09	2023-04-19	11	2023-04-13	72	Male	pulmonary infection	Hypoxemia, hypertension	1.69	23.99	klebsiella pneumoniae	klebsiella pneumoniae
LRTI	YF10926	2023-02-14	2023-02-23	10	2023-02-16	66	Male	pulmonary infection	Small cell lung cancer, malignant liver tumor, left pneumothorax, liver injury	0.57	160.41	pseudomonas aeruginosa	Bifidobacterium longum, Pseudomonas aeruginosa, EBV
non-LRTI	JDY2721	2023-02-16	2023-02-26	11	2023-02-22	49	Female	pulmonary alveolar proteinosis	Hypertension, Hypoxemia, Liver Injury	3.33	0.94	negative	negative
non-LRTI	JDY3055	2023-03-16	2023-04-04	20	2023-03-17	66	Female	organizing pneumonia	Hypertension	1.65	8.53	negative	human herpesvirus
non-LRTI	JDY3051	2023-03-15	2023-03-23	9	2023-03-17	56	Female	small cell carcinoma of lung	COPD, diabetes	3.63	3.32	negative	Acinetobacter baumannii, Candida albicans
non-LRTI	YF10928	2023-04-28	2023-05-15	18	2023-05-05	36	Male	interstitial lung disease		1.61	64.16	negative	human herpesvirus
non-LRTI	JDY3664	2023-05-02	2023-05-09	8	2023-05-06	63	Female	lung opacity	Respiratory failure, pleural effusion	1.35	271.45	negative	negative
non-LRTI	YF10929	2023-05-05	2023-05-20	16	2023-05-09	71	Female	lung opacity	Respiratory failure	0.56	108.93	candida albicans	candida albicans
non-LRTI	YF10930	2023-05-04	2023-05-16	13	2023-05-10	58	Male	Vasculitis-associated lung disease	Hypoxemia, diabetes	1.45	6.73	negative	negative
non-LRTI	YF10931	2023-05-09	2023-05-22	14	2023-05-15	45	Female	interstitial lung disease	Hypertension, diabetes	1.79	1.14	negative	negative
non-LRTI	JDY4620	2023-07-05	2023-07-12	8	2023-07-06	35	Female	interstitial lung disease	Dermatomyositis	0.85	23.38	negative	Pneumocystis jiroveci, Candida albicans
