# Supplementary material for: Metagenomic insights into respiratory viral signatures in lower respiratory tract infections with and without respiratory failure
Source: Front Cell Infect Microbiol. 2025 Sep 22;15:1637352. doi: 10.3389/fcimb.2025.1637352 (PMC12497718; doi:10.3389/fcimb.2025.1637352)
Supplement: Supplementary file 3 [file Table2.xlsx]

## Sheet: Supplementary Table 2
Supplementary Table 2. Correlation analysis between bacterial abundance and viral abundance
Virus species	Bacterial species	Correlation	P_value	Adj_P_value
Caudovirus D_HF5_2C	Capnocytophaga endodontalis	0.589677	1.03e-05	6.77e-05
Caudovirus D_HF5_2C	Capnocytophaga gingivalis	0.334439	0.0201617	0.0285276
Caudovirus D_HF5_2C	Capnocytophaga ochracea	0.539492	7.59e-05	0.000312025
Caudovirus D_HF5_2C	Capnocytophaga sputigena	0.311554	0.0311165	0.0351349
Caudovirus D_HF5_2C	Corynebacterium argentoratense	0.516154	0.000173227	0.000656339
Caudovirus D_HF5_2C	Corynebacterium matruchotii	0.539492	7.59e-05	0.000312025
Caudovirus D_HF5_2C	Gemella sanguinis	0.348724	0.0151346	0.021776
Caudovirus D_HF5_2C	Haemophilus parainfluenzae	0.302718	0.0364965	0.040276
Caudovirus D_HF5_2C	Lachnoanaerobaculum umeaense	0.450262	0.00132193	0.00291726
Caudovirus D_HF5_2C	Lautropia mirabilis	0.364944	0.0107601	0.016528
Caudovirus D_HF5_2C	Metamycoplasma salivarium	0.450262	0.00132193	0.00291726
Caudovirus D_HF5_2C	Neisseria flavescens	0.334439	0.0201617	0.0285276
Caudovirus D_HF5_2C	Neisseria sp. DTU_2021_1001991_1_SI_NGA_ILE_055	0.300137	0.0382047	0.0417558
Caudovirus D_HF5_2C	Neisseria sp. Marseille-Q5346	0.316285	0.0285179	0.03432
Caudovirus D_HF5_2C	Prevotella corporis	0.36874	0.00991017	0.0155731
Caudovirus D_HF5_2C	Pseudomonas aeruginosa	0.351589	0.014267	0.0207023
Caudovirus D_HF5_2C	Staphylococcus epidermidis	0.426975	0.00247366	0.00502633
Human betaherpesvirus 5	Acidovorax temperans	0.426934	0.00247631	0.00502633
Human betaherpesvirus 5	Acinetobacter baumannii	0.407076	0.00408566	0.00791597
Human betaherpesvirus 5	Acinetobacter johnsonii	0.516154	0.000173227	0.000656339
Human betaherpesvirus 5	Acinetobacter lwoffii	0.516154	0.000173227	0.000656339
Human betaherpesvirus 5	Acinetobacter sp. LUNF3	1	0	0
Human betaherpesvirus 5	Acinetobacter sp. NEB149	1	0	0
Human betaherpesvirus 5	Actinomyces naeslundii	0.472226	0.000702164	0.00176057
Human betaherpesvirus 5	Burkholderia dolosa	0.539492	7.59e-05	0.000312025
Human betaherpesvirus 5	Cellvibrio sp. KY-GH-1	0.684182	8.27e-08	7.42e-07
Human betaherpesvirus 5	Chryseobacterium manosquense	0.71459	1.17e-08	1.28e-07
Human betaherpesvirus 5	Flavobacterium nitratireducens	0.684182	8.27e-08	7.42e-07
Human betaherpesvirus 5	Herbaspirillum frisingense	0.564584	2.92e-05	0.000132594
Human betaherpesvirus 5	Moraxella osloensis	0.516154	0.000173227	0.000656339
Human betaherpesvirus 5	Moraxella sp. DOX410	1	0	0
Human betaherpesvirus 5	Novosphingobium humi	0.539575	7.57e-05	0.000312025
Human betaherpesvirus 5	Planococcus sp. MB-3u-03	0.387256	0.00654269	0.0117283
Human betaherpesvirus 5	Proteus mirabilis	1	0	0
Human betaherpesvirus 5	Pseudoalteromonas sp. Scap06	0.516154	0.000173227	0.000656339
Human betaherpesvirus 5	Pseudomonas fluorescens	1	0	0
Human betaherpesvirus 5	Salmonella enterica	0.393973	0.00559523	0.0105413
Human betaherpesvirus 5	Sneathiella marina	1	0	0
Human betaherpesvirus 5	Sphingomonas hankookensis	0.684182	8.27e-08	7.42e-07
Human betaherpesvirus 5	Sphingomonas paucimobilis	0.684182	8.27e-08	7.42e-07
Human betaherpesvirus 5	Sphingomonas sanguinis	0.684182	8.27e-08	7.42e-07
Human betaherpesvirus 5	Sphingomonas sp. LK11	0.684182	8.27e-08	7.42e-07
Human betaherpesvirus 5	Staphylococcus aureus	0.351589	0.014267	0.0207023
Human betaherpesvirus 5	Staphylococcus epidermidis	0.397186	0.00518596	0.00982452
Human betaherpesvirus 5	Staphylococcus haemolyticus	0.684182	8.27e-08	7.42e-07
Human betaherpesvirus 5	Streptococcus vestibularis	0.351615	0.0142595	0.0207023
Human betaherpesvirus 5	Weissella confusa	1	0	0
Human betaherpesvirus 5	Xanthobacter autotrophicus	0.539492	7.59e-05	0.000312025
Human papillomavirus	Streptococcus sp. FDAARGOS_192	0.338096	0.0187569	0.0268743
Inovirus sp.	Enterococcus faecium	1	0	0
Primolicivirus Pf1	Bacteroides heparinolyticus	1	0	0
Primolicivirus Pf1	Bacteroides ovatus	1	0	0
Primolicivirus Pf1	Bacteroides uniformis	1	0	0
Primolicivirus Pf1	Bacteroides zoogleoformans	0.71459	1.17e-08	1.28e-07
Primolicivirus Pf1	Campylobacter rectus	0.430621	0.00224891	0.0046761
Primolicivirus Pf1	Campylobacter showae	0.564584	2.92e-05	0.000132594
Primolicivirus Pf1	Desulfobulbus oralis	1	0	0
Primolicivirus Pf1	Dialister pneumosintes	1	0	0
Primolicivirus Pf1	Eubacterium callanderi	1	0	0
Primolicivirus Pf1	Filifactor alocis	0.466648	0.000827848	0.00188197
Primolicivirus Pf1	Fretibacterium fastidiosum	1	0	0
Primolicivirus Pf1	Fusobacterium necrophorum	1	0	0
Primolicivirus Pf1	Hoylesella buccalis	0.483265	0.000502671	0.00153046
Primolicivirus Pf1	Hoylesella enoeca	0.334439	0.0201617	0.0285276
Primolicivirus Pf1	Klebsiella pneumoniae	0.351615	0.0142595	0.0207023
Primolicivirus Pf1	Mogibacterium pumilum	0.539492	7.59e-05	0.000312025
Primolicivirus Pf1	Porphyromonas endodontalis	0.381164	0.00751974	0.0128212
Primolicivirus Pf1	Porphyromonas gingivalis	0.311569	0.0311082	0.0351349
Primolicivirus Pf1	Prevotella corporis	0.300137	0.0382047	0.0417558
Primolicivirus Pf1	Prevotella dentalis	0.589677	1.03e-05	6.77e-05
Primolicivirus Pf1	Prevotella multiformis	0.375648	0.00851092	0.0134987
Primolicivirus Pf1	Prevotella sp. E15-22	1	0	0
Primolicivirus Pf1	Pyramidobacter piscolens	0.49419	0.000357063	0.00113002
Primolicivirus Pf1	Segatella copri	0.564584	2.92e-05	0.000132594
Primolicivirus Pf1	Streptococcus sp. NSJ-72	0.539492	7.59e-05	0.000312025
Primolicivirus Pf1	Tannerella forsythia	0.450262	0.00132193	0.00291726
Primolicivirus Pf1	Treponema denticola	0.589677	1.03e-05	6.77e-05
Primolicivirus Pf1	Treponema medium	0.589677	1.03e-05	6.77e-05
Primolicivirus Pf1	Treponema parvum	1	0	0
Primolicivirus Pf1	Treponema pedis	1	0	0
Primolicivirus Pf1	Treponema putidum	1	0	0
Primolicivirus Pf1	Treponema socranskii	0.589677	1.03e-05	6.77e-05
Primolicivirus Pf1	Treponema sp. Marseille-Q4132	1	0	0
Primolicivirus Pf1	Treponema sp. OMZ 305	0.71459	1.17e-08	1.28e-07
Primolicivirus Pf1	Treponema sp. OMZ 803	0.71459	1.17e-08	1.28e-07
Primolicivirus Pf1	Treponema sp. OMZ 838	0.71459	1.17e-08	1.28e-07
Primolicivirus Pf1	Treponema sp. OMZ 855	0.71459	1.17e-08	1.28e-07
Primolicivirus Pf1	Treponema sp. OMZ 857	0.71459	1.17e-08	1.28e-07
Primolicivirus Pf1	Treponema sp. OMZ 906	0.71459	1.17e-08	1.28e-07
Primolicivirus Pf1	Treponema vincentii	0.516154	0.000173227	0.000656339
Sobemovirus sp.	Staphylococcus aureus	0.385891	0.00675151	0.0117283
Stealth virus 1	Corynebacterium afermentans	0.367211	0.0102454	0.0158085
Stealth virus 1	Micrococcus lylae	0.71459	1.17e-08	1.28e-07
Streptococcus virus MS1	Acinetobacter haemolyticus	0.564584	2.92e-05	0.000132594
Streptococcus virus MS1	Acinetobacter pittii	0.564584	2.92e-05	0.000132594
Streptococcus virus MS1	Acinetobacter sp. 16	0.385515	0.00680996	0.0117283
Streptococcus virus MS1	Alicycliphilus denitrificans	0.564584	2.92e-05	0.000132594
Streptococcus virus MS1	Aquincola tertiaricarbonis	0.564584	2.92e-05	0.000132594
Streptococcus virus MS1	Bradyrhizobium sp. CB3035	0.564584	2.92e-05	0.000132594
Streptococcus virus MS1	Brevundimonas sp. Bb-A	0.564584	2.92e-05	0.000132594
Streptococcus virus MS1	Brevundimonas sp. DS20	0.385515	0.00680996	0.0117283
Streptococcus virus MS1	Caulobacter sp. FWC26	0.385515	0.00680996	0.0117283
Streptococcus virus MS1	Chryseobacterium manosquense	0.367584	0.0101626	0.0157521
Streptococcus virus MS1	Cloacibacterium normanense	0.385515	0.00680996	0.0117283
Streptococcus virus MS1	Cloacibacterium sp. TD35	0.564584	2.92e-05	0.000132594
Streptococcus virus MS1	Comamonas aquatica	0.303329	0.0361009	0.0399689
Streptococcus virus MS1	Comamonas thiooxydans	0.385515	0.00680996	0.0117283
Streptococcus virus MS1	Corynebacterium singulare	0.564584	2.92e-05	0.000132594
Streptococcus virus MS1	Cutibacterium granulosum	0.564584	2.92e-05	0.000132594
Streptococcus virus MS1	Cutibacterium modestum	0.564584	2.92e-05	0.000132594
Streptococcus virus MS1	Delftia sp. KV29	0.564584	2.92e-05	0.000132594
Streptococcus virus MS1	Diaphorobacter nitroreducens	0.303376	0.0360708	0.0399689
Streptococcus virus MS1	Diaphorobacter sp. C33	0.564584	2.92e-05	0.000132594
Streptococcus virus MS1	Diaphorobacter sp. ED-3	0.385515	0.00680996	0.0117283
Streptococcus virus MS1	Diaphorobacter sp. HDW4A	0.367584	0.0101626	0.0157521
Streptococcus virus MS1	Diaphorobacter sp. JS3050	0.385515	0.00680996	0.0117283
Streptococcus virus MS1	Diaphorobacter sp. JS3051	0.385515	0.00680996	0.0117283
Streptococcus virus MS1	Diaphorobacter sp. MNS-0	0.385515	0.00680996	0.0117283
Streptococcus virus MS1	Diaphorobacter sp. Y-1	0.564584	2.92e-05	0.000132594
Streptococcus virus MS1	Enterococcus faecium	0.589677	1.03e-05	6.77e-05
Streptococcus virus MS1	Gemella haemolysans	0.326186	0.0236609	0.0314593
Streptococcus virus MS1	Gemella sanguinis	0.324592	0.0243924	0.0314593
Streptococcus virus MS1	Gordonia sp. w5E2	0.564584	2.92e-05	0.000132594
Streptococcus virus MS1	Ideonella dechloratans	0.303329	0.0361009	0.0399689
Streptococcus virus MS1	Oleidesulfovibrio alaskensis	0.564584	2.92e-05	0.000132594
Streptococcus virus MS1	Piscinibacter gummiphilus	0.564584	2.92e-05	0.000132594
Streptococcus virus MS1	Pseudomonas aeruginosa	0.389365	0.00623125	0.011675
Streptococcus virus MS1	Sphingobium yanoikuyae	0.303329	0.0361009	0.0399689
Streptococcus virus MS1	Staphylococcus capitis	0.564584	2.92e-05	0.000132594
Streptococcus virus MS1	Staphylococcus epidermidis	0.445001	0.00152882	0.00323807
Streptococcus virus MS1	Stenotrophomonas maltophilia	0.367584	0.0101626	0.0157521
Streptococcus virus MS1	Streptomyces sp. T12	0.564584	2.92e-05	0.000132594
Streptococcus virus MS1	Variovorax paradoxus	0.564584	2.92e-05	0.000132594
Streptococcus virus MS1	[Acidovorax] ebreus	0.564584	2.92e-05	0.000132594
Tobacco vein clearing virus	Morococcus cerebrosus	0.412331	0.00358899	0.00703952
Uncultured human fecal virus	Acinetobacter haemolyticus	0.321758	0.0257395	0.0314593
Uncultured human fecal virus	Acinetobacter pittii	0.321758	0.0257395	0.0314593
Uncultured human fecal virus	Alicycliphilus denitrificans	0.321758	0.0257395	0.0314593
Uncultured human fecal virus	Aquincola tertiaricarbonis	0.321758	0.0257395	0.0314593
Uncultured human fecal virus	Asticcacaulis excentricus	0.312054	0.0308327	0.0350465
Uncultured human fecal virus	Bradyrhizobium sp. CB3035	0.321758	0.0257395	0.0314593
Uncultured human fecal virus	Brevundimonas sp. Bb-A	0.321758	0.0257395	0.0314593
Uncultured human fecal virus	Capnocytophaga ochracea	0.449387	0.00135449	0.00296077
Uncultured human fecal virus	Cloacibacterium sp. TD35	0.321758	0.0257395	0.0314593
Uncultured human fecal virus	Comamonas aquatica	0.316925	0.0281805	0.0340764
Uncultured human fecal virus	Corynebacterium singulare	0.321758	0.0257395	0.0314593
Uncultured human fecal virus	Cutibacterium granulosum	0.321758	0.0257395	0.0314593
Uncultured human fecal virus	Cutibacterium modestum	0.321758	0.0257395	0.0314593
Uncultured human fecal virus	Delftia sp. KV29	0.321758	0.0257395	0.0314593
Uncultured human fecal virus	Diaphorobacter nitroreducens	0.321542	0.0258446	0.0314751
Uncultured human fecal virus	Diaphorobacter sp. C33	0.321758	0.0257395	0.0314593
Uncultured human fecal virus	Diaphorobacter sp. HDW4A	0.438987	0.00180031	0.00378954
Uncultured human fecal virus	Diaphorobacter sp. Y-1	0.321758	0.0257395	0.0314593
Uncultured human fecal virus	Gordonia sp. w5E2	0.321758	0.0257395	0.0314593
Uncultured human fecal virus	Ideonella dechloratans	0.326061	0.0237179	0.0314593
Uncultured human fecal virus	Metamycoplasma salivarium	0.348761	0.0151232	0.021776
Uncultured human fecal virus	Oleidesulfovibrio alaskensis	0.321758	0.0257395	0.0314593
Uncultured human fecal virus	Piscinibacter gummiphilus	0.321758	0.0257395	0.0314593
Uncultured human fecal virus	Pseudomonas aeruginosa	0.351822	0.0141983	0.0207023
Uncultured human fecal virus	Staphylococcus capitis	0.321758	0.0257395	0.0314593
Uncultured human fecal virus	Staphylococcus epidermidis	0.324796	0.0242978	0.0314593
Uncultured human fecal virus	Streptomyces sp. T12	0.321758	0.0257395	0.0314593
Uncultured human fecal virus	Variovorax paradoxus	0.321758	0.0257395	0.0314593
Uncultured human fecal virus	[Acidovorax] ebreus	0.321758	0.0257395	0.0314593
Uncultured virus	Acinetobacter haemolyticus	0.472226	0.000702164	0.00176057
Uncultured virus	Acinetobacter pittii	0.472226	0.000702164	0.00176057
Uncultured virus	Acinetobacter sp. 16	0.313741	0.0298916	0.03432
Uncultured virus	Actinomyces trachealis	0.313741	0.0298916	0.03432
Uncultured virus	Aggregatibacter aphrophilus	0.49419	0.000357063	0.00113002
Uncultured virus	Aggregatibacter segnis	0.329764	0.0220861	0.0303684
Uncultured virus	Aggregatibacter sp. 2125159857	0.49419	0.000357063	0.00113002
Uncultured virus	Aggregatibacter sp. Marseille-P9115	0.49419	0.000357063	0.00113002
Uncultured virus	Aggregatibacter sp. oral taxon 513	0.49419	0.000357063	0.00113002
Uncultured virus	Alicycliphilus denitrificans	0.472226	0.000702164	0.00176057
Uncultured virus	Aquincola tertiaricarbonis	0.472226	0.000702164	0.00176057
Uncultured virus	Bradyrhizobium sp. CB3035	0.472226	0.000702164	0.00176057
Uncultured virus	Brevundimonas sp. Bb-A	0.472226	0.000702164	0.00176057
Uncultured virus	Brevundimonas sp. DS20	0.313741	0.0298916	0.03432
Uncultured virus	Candidatus Nanosynbacter sp. HMT-352	0.419462	0.00300024	0.00601813
Uncultured virus	Capnocytophaga sp. oral taxon 878	0.49419	0.000357063	0.00113002
Uncultured virus	Caulobacter sp. FWC26	0.313741	0.0298916	0.03432
Uncultured virus	Cloacibacterium normanense	0.313741	0.0298916	0.03432
Uncultured virus	Cloacibacterium sp. TD35	0.472226	0.000702164	0.00176057
Uncultured virus	Comamonas thiooxydans	0.313741	0.0298916	0.03432
Uncultured virus	Corynebacterium accolens	0.329764	0.0220861	0.0303684
Uncultured virus	Corynebacterium singulare	0.472226	0.000702164	0.00176057
Uncultured virus	Cutibacterium granulosum	0.472226	0.000702164	0.00176057
Uncultured virus	Cutibacterium modestum	0.472226	0.000702164	0.00176057
Uncultured virus	Delftia sp. KV29	0.472226	0.000702164	0.00176057
Uncultured virus	Desulfomicrobium orale	0.49419	0.000357063	0.00113002
Uncultured virus	Diaphorobacter sp. C33	0.472226	0.000702164	0.00176057
Uncultured virus	Diaphorobacter sp. ED-3	0.313741	0.0298916	0.03432
Uncultured virus	Diaphorobacter sp. JS3050	0.313741	0.0298916	0.03432
Uncultured virus	Diaphorobacter sp. JS3051	0.313741	0.0298916	0.03432
Uncultured virus	Diaphorobacter sp. MNS-0	0.313741	0.0298916	0.03432
Uncultured virus	Diaphorobacter sp. Y-1	0.472226	0.000702164	0.00176057
Uncultured virus	Eikenella corrodens	0.313741	0.0298916	0.03432
Uncultured virus	Fusobacterium animalis	0.49419	0.000357063	0.00113002
Uncultured virus	Fusobacterium nucleatum	0.314597	0.0294237	0.03432
Uncultured virus	Fusobacterium periodonticum	0.313741	0.0298916	0.03432
Uncultured virus	Fusobacterium vincentii	0.49419	0.000357063	0.00113002
Uncultured virus	Gordonia sp. w5E2	0.472226	0.000702164	0.00176057
Uncultured virus	Metamycoplasma orale	0.49419	0.000357063	0.00113002
Uncultured virus	Neisseria lactamica	0.329764	0.0220861	0.0303684
Uncultured virus	Neisseria sp. Marseille-Q6792	0.329764	0.0220861	0.0303684
Uncultured virus	Oleidesulfovibrio alaskensis	0.472226	0.000702164	0.00176057
Uncultured virus	Olsenella sp. oral taxon 807	0.329764	0.0220861	0.0303684
Uncultured virus	Piscinibacter gummiphilus	0.472226	0.000702164	0.00176057
Uncultured virus	Priestia megaterium	0.450262	0.00132193	0.00291726
Uncultured virus	Pseudoprevotella muciniphila	0.49419	0.000357063	0.00113002
Uncultured virus	Selenomonas sputigena	0.49419	0.000357063	0.00113002
Uncultured virus	Serratia marcescens	0.49419	0.000357063	0.00113002
Uncultured virus	Shinella sp. HZN7	0.49419	0.000357063	0.00113002
Uncultured virus	Staphylococcus aureus	0.319424	0.0268954	0.0326382
Uncultured virus	Staphylococcus capitis	0.472226	0.000702164	0.00176057
Uncultured virus	Staphylococcus epidermidis	0.384926	0.00690256	0.011828
Uncultured virus	Streptococcus cristatus	0.330886	0.0216105	0.0303258
Uncultured virus	Streptococcus oralis	0.300533	0.0379388	0.0417327
Uncultured virus	Streptococcus sp. NPS 308	0.403133	0.00449695	0.00866362
Uncultured virus	Streptomyces sp. T12	0.472226	0.000702164	0.00176057
Uncultured virus	Variovorax paradoxus	0.472226	0.000702164	0.00176057
Uncultured virus	[Acidovorax] ebreus	0.472226	0.000702164	0.00176057
Virus sp.	Abiotrophia defectiva	0.312908	0.0303537	0.0346174
Virus sp.	Aggregatibacter aphrophilus	0.375648	0.00851092	0.0134987
Virus sp.	Aggregatibacter sp. 2125159857	0.375648	0.00851092	0.0134987
Virus sp.	Aggregatibacter sp. Marseille-P9115	0.375648	0.00851092	0.0134987
Virus sp.	Aggregatibacter sp. oral taxon 513	0.375648	0.00851092	0.0134987
Virus sp.	Candidatus Atelocyanobacterium thalassa	0.357324	0.012657	0.0188473
Virus sp.	Capnocytophaga ochracea	0.410381	0.00376672	0.00733973
Virus sp.	Capnocytophaga sp. oral taxon 878	0.375648	0.00851092	0.0134987
Virus sp.	Desulfomicrobium orale	0.375648	0.00851092	0.0134987
Virus sp.	Enterococcus faecium	0.412297	0.00359201	0.00703952
Virus sp.	Fusobacterium animalis	0.375648	0.00851092	0.0134987
Virus sp.	Fusobacterium vincentii	0.375648	0.00851092	0.0134987
Virus sp.	Lentilactobacillus parabuchneri	0.357324	0.012657	0.0188473
Virus sp.	Limosilactobacillus reuteri	0.357324	0.012657	0.0188473
Virus sp.	Metamycoplasma orale	0.375648	0.00851092	0.0134987
Virus sp.	Metamycoplasma salivarium	0.331036	0.0215477	0.0303258
Virus sp.	Parascardovia denticolens	0.357324	0.012657	0.0188473
Virus sp.	Pseudoprevotella muciniphila	0.375648	0.00851092	0.0134987
Virus sp.	Selenomonas sputigena	0.375648	0.00851092	0.0134987
Virus sp.	Serratia marcescens	0.375648	0.00851092	0.0134987
Virus sp.	Shinella sp. HZN7	0.375648	0.00851092	0.0134987
